# Supplementary material for: NIR-Responsive Microbubble Delivery Platforms for Controlled Drug Release in Cancer Therapy
Source: Materials (Basel). 2025 Jun 10;18(12):2725. doi: 10.3390/ma18122725 (PMC12194853; doi:10.3390/ma18122725)
Supplement: Supplementary file 1 [file materials-18-02725-s001.zip]

Archive with 1 entries (1 files):
- materials-3659336-supplementary.pdf
